# Supplementary material for: Methamphetamine-Associated Cardiomyopathy and Cardioembolic Stroke: Brain–Heart–Gut Axis Crosstalk, Diagnostic Strategies, and Anticoagulation Challenges
Source: Int J Mol Sci. 2025 Dec 10;26(24):11908. doi: 10.3390/ijms262411908 (PMC12732741; doi:10.3390/ijms262411908)
Supplement: Supplementary file 1 [file ijms-26-11908-s001.zip]

Archive with 1 entries (1 files):
- ijms-4015557-supplementary.pdf
